# Supplementary material for: Real-time audio and visual display of the Coronavirus genome
Source: BMC Bioinformatics. 2020 Oct 2;21:431. doi: 10.1186/s12859-020-03760-7 (PMC7530539; doi:10.1186/s12859-020-03760-7)
Supplement: Supplementary file 6 — Example 6 Remix ORF10 to the poly-A tail. [file 12859_2020_3760_MOESM6_ESM.zip]

Archive with 3 entries (2 files):
- 12859_2020_3760_MOESM6_ESM/
- 12859_2020_3760_MOESM6_ESM/6 Remix ORF10 to the poly-A tail.mp3
- 12859_2020_3760_MOESM6_ESM/6 Remix ORF10 to the poly-A tail.mp4
