# Supplementary material for: Real-time audio and visual display of the Coronavirus genome
Source: BMC Bioinformatics. 2020 Oct 2;21:431. doi: 10.1186/s12859-020-03760-7 (PMC7530539; doi:10.1186/s12859-020-03760-7)
Supplement: Supplementary file 7 — Example 7 Remix Membrane Glycoprotein. [file 12859_2020_3760_MOESM7_ESM.zip]

Archive with 3 entries (2 files):
- 12859_2020_3760_MOESM7_ESM/
- 12859_2020_3760_MOESM7_ESM/7 Remix Membrane Glycoprotein.mp3
- 12859_2020_3760_MOESM7_ESM/7 Remix Membrane Glycoprotein.mp4
